# Supplementary material for: Novel immunotherapeutics against LGR5 to target multiple cancer types
Source: EMBO Mol Med. 2024 Aug 21;16(9):2233–61. doi: 10.1038/s44321-024-00121-2 (PMC11393416; doi:10.1038/s44321-024-00121-2)
Supplement: Supplementary file 3 — Source data Fig. 1 [file 44321_2024_121_MOESM3_ESM.zip]

Archive with 78 entries (68 files):
- Figure 1/
- __MACOSX/._Figure 1
- Figure 1/Figure 1A/
- __MACOSX/Figure 1/._Figure 1A
- Figure 1/.DS_Store
- __MACOSX/Figure 1/._.DS_Store
- Figure 1/Figure 1B/
- __MACOSX/Figure 1/._Figure 1B
- Figure 1/Figure 1D/
- __MACOSX/Figure 1/._Figure 1D
- Figure 1/Figure 1C/
- __MACOSX/Figure 1/._Figure 1C
- Figure 1/Figure 1A/Fig1A_Western_Blot.png
- __MACOSX/Figure 1/Figure 1A/._Fig1A_Western_Blot.png
- Figure 1/Figure 1B/Figure1B_Domain_mapping_Western_Blot.pptx
- __MACOSX/Figure 1/Figure 1B/._Figure1B_Domain_mapping_Western_Blot.pptx
- Figure 1/Figure 1D/hLGR6.fcs
- __MACOSX/Figure 1/Figure 1D/._hLGR6.fcs
- Figure 1/Figure 1D/cynoLGR5.fcs
- __MACOSX/Figure 1/Figure 1D/._cynoLGR5.fcs
- Figure 1/Figure 1D/hLGR5.fcs
- __MACOSX/Figure 1/Figure 1D/._hLGR5.fcs
- Figure 1/Figure 1D/hLGR4.fcs
- __MACOSX/Figure 1/Figure 1D/._hLGR4.fcs
- Figure 1/Figure 1D/Frag1A.fcs
- __MACOSX/Figure 1/Figure 1D/._Frag1A.fcs
- Figure 1/Figure 1C/hLGR6/
- __MACOSX/Figure 1/Figure 1C/._hLGR6
- Figure 1/Figure 1C/.DS_Store
- __MACOSX/Figure 1/Figure 1C/._.DS_Store
- Figure 1/Figure 1C/hLGR5_Frag1A/
- __MACOSX/Figure 1/Figure 1C/._hLGR5_Frag1A
- Figure 1/Figure 1C/hLGR5/
- __MACOSX/Figure 1/Figure 1C/._hLGR5
- Figure 1/Figure 1C/hLGR4/
- __MACOSX/Figure 1/Figure 1C/._hLGR4
- Figure 1/Figure 1C/cynoLGR5/
- __MACOSX/Figure 1/Figure 1C/._cynoLGR5
- Figure 1/Figure 1C/hLGR6/20211117 LGR overexpression_hLGR6_mC2_green.tif
- __MACOSX/Figure 1/Figure 1C/hLGR6/._20211117 LGR overexpression_hLGR6_mC2_green.tif
- Figure 1/Figure 1C/hLGR6/20211117 LGR overexpression_hLGR6_mC2_DAPI.tif
- __MACOSX/Figure 1/Figure 1C/hLGR6/._20211117 LGR overexpression_hLGR6_mC2_DAPI.tif
- Figure 1/Figure 1C/hLGR6/20211117 LGR overexpression_hLGR6_mC2_merge.tif
- __MACOSX/Figure 1/Figure 1C/hLGR6/._20211117 LGR overexpression_hLGR6_mC2_merge.tif
- Figure 1/Figure 1C/hLGR6/20211117 LGR overexpression_hLGR6_mC2_Cy5.tif
- __MACOSX/Figure 1/Figure 1C/hLGR6/._20211117 LGR overexpression_hLGR6_mC2_Cy5.tif
- Figure 1/Figure 1C/hLGR5_Frag1A/20211117 LGR overexpression_hLGR5_mC2_pep_Cy5.tif
- __MACOSX/Figure 1/Figure 1C/hLGR5_Frag1A/._20211117 LGR overexpression_hLGR5_mC2_pep_Cy5.tif
- Figure 1/Figure 1C/hLGR5_Frag1A/20211117 LGR overexpression_hLGR5_mC2_pep_DAPI.tif
- __MACOSX/Figure 1/Figure 1C/hLGR5_Frag1A/._20211117 LGR overexpression_hLGR5_mC2_pep_DAPI.tif
- Figure 1/Figure 1C/hLGR5_Frag1A/20211117 LGR overexpression_hLGR5_mC2_pep_green.tif
- __MACOSX/Figure 1/Figure 1C/hLGR5_Frag1A/._20211117 LGR overexpression_hLGR5_mC2_pep_green.tif
- Figure 1/Figure 1C/hLGR5_Frag1A/20211117 LGR overexpression_hLGR5_mC2_pep_merge.tif
- __MACOSX/Figure 1/Figure 1C/hLGR5_Frag1A/._20211117 LGR overexpression_hLGR5_mC2_pep_merge.tif
- Figure 1/Figure 1C/hLGR5/20211117 LGR overexpression_hLGR5_mC2_Cy5.tif
- __MACOSX/Figure 1/Figure 1C/hLGR5/._20211117 LGR overexpression_hLGR5_mC2_Cy5.tif
- Figure 1/Figure 1C/hLGR5/20211117 LGR overexpression_hLGR5_mC2_green.tif
- __MACOSX/Figure 1/Figure 1C/hLGR5/._20211117 LGR overexpression_hLGR5_mC2_green.tif
- Figure 1/Figure 1C/hLGR5/20211117 LGR overexpression_hLGR5_mC2_merge.tif
- __MACOSX/Figure 1/Figure 1C/hLGR5/._20211117 LGR overexpression_hLGR5_mC2_merge.tif
- Figure 1/Figure 1C/hLGR5/20211117 LGR overexpression_hLGR5_mC2_DAPI.tif
- __MACOSX/Figure 1/Figure 1C/hLGR5/._20211117 LGR overexpression_hLGR5_mC2_DAPI.tif
- Figure 1/Figure 1C/hLGR4/20211117 LGR overexpression_hLGR4_mC2_Cy5.tif
- __MACOSX/Figure 1/Figure 1C/hLGR4/._20211117 LGR overexpression_hLGR4_mC2_Cy5.tif
- Figure 1/Figure 1C/hLGR4/20211117 LGR overexpression_hLGR4_mC2_merge.tif
- __MACOSX/Figure 1/Figure 1C/hLGR4/._20211117 LGR overexpression_hLGR4_mC2_merge.tif
- Figure 1/Figure 1C/hLGR4/20211117 LGR overexpression_hLGR4_mC2_green.tif
- __MACOSX/Figure 1/Figure 1C/hLGR4/._20211117 LGR overexpression_hLGR4_mC2_green.tif
- Figure 1/Figure 1C/hLGR4/20211117 LGR overexpression_hLGR4_mC2_DAPI.tif
- __MACOSX/Figure 1/Figure 1C/hLGR4/._20211117 LGR overexpression_hLGR4_mC2_DAPI.tif
- Figure 1/Figure 1C/cynoLGR5/20211117 LGR overexpression_cynoLGR5_mC2_rep2_merge.tif
- __MACOSX/Figure 1/Figure 1C/cynoLGR5/._20211117 LGR overexpression_cynoLGR5_mC2_rep2_merge.tif
- Figure 1/Figure 1C/cynoLGR5/20211117 LGR overexpression_cynoLGR5_mC2_rep2_green.tif
- __MACOSX/Figure 1/Figure 1C/cynoLGR5/._20211117 LGR overexpression_cynoLGR5_mC2_rep2_green.tif
- Figure 1/Figure 1C/cynoLGR5/20211117 LGR overexpression_cynoLGR5_mC2_rep2_DAPI.tif
- __MACOSX/Figure 1/Figure 1C/cynoLGR5/._20211117 LGR overexpression_cynoLGR5_mC2_rep2_DAPI.tif
- Figure 1/Figure 1C/cynoLGR5/20211117 LGR overexpression_cynoLGR5_mC2_rep2_Cy5.tif
- __MACOSX/Figure 1/Figure 1C/cynoLGR5/._20211117 LGR overexpression_cynoLGR5_mC2_rep2_Cy5.tif
