# Supplementary material for: Novel immunotherapeutics against LGR5 to target multiple cancer types
Source: EMBO Mol Med. 2024 Aug 21;16(9):2233–61. doi: 10.1038/s44321-024-00121-2 (PMC11393416; doi:10.1038/s44321-024-00121-2)
Supplement: Supplementary file 4 — Source data Fig. 2 [file 44321_2024_121_MOESM4_ESM.zip]

Archive with 60 entries (54 files):
- Figure 2/
- __MACOSX/._Figure 2
- Figure 2/Figure 2I/
- __MACOSX/Figure 2/._Figure 2I
- Figure 2/Figure 2H/
- __MACOSX/Figure 2/._Figure 2H
- Figure 2/Figure 2A/
- __MACOSX/Figure 2/._Figure 2A
- Figure 2/.DS_Store
- __MACOSX/Figure 2/._.DS_Store
- Figure 2/Figure 2C/
- __MACOSX/Figure 2/._Figure 2C
- Figure 2/Figure 2B_D_E_F_G/
- __MACOSX/Figure 2/._Figure 2B_D_E_F_G
- Figure 2/Figure 2I/SQ1_spleen_mC2.fcs
- __MACOSX/Figure 2/Figure 2I/._SQ1_spleen_mC2.fcs
- Figure 2/Figure 2I/CRH_spleen_mC2.fcs
- __MACOSX/Figure 2/Figure 2I/._CRH_spleen_mC2.fcs
- Figure 2/Figure 2I/CRH_spleen_mC2_pep.fcs
- __MACOSX/Figure 2/Figure 2I/._CRH_spleen_mC2_pep.fcs
- Figure 2/Figure 2I/LC2_spleen_mC2_pep.fcs
- __MACOSX/Figure 2/Figure 2I/._LC2_spleen_mC2_pep.fcs
- Figure 2/Figure 2I/LC2_spleen_mC2.fcs
- __MACOSX/Figure 2/Figure 2I/._LC2_spleen_mC2.fcs
- Figure 2/Figure 2I/SQ1_spleen_mC2_pep.fcs
- __MACOSX/Figure 2/Figure 2I/._SQ1_spleen_mC2_pep.fcs
- Figure 2/Figure 2I/LC2_spleen_ISOTYPE.fcs
- __MACOSX/Figure 2/Figure 2I/._LC2_spleen_ISOTYPE.fcs
- Figure 2/Figure 2I/CRH_spleen_ISOTYPE.fcs
- __MACOSX/Figure 2/Figure 2I/._CRH_spleen_ISOTYPE.fcs
- Figure 2/Figure 2I/SQ1_spleen_ISOTYPE.fcs
- __MACOSX/Figure 2/Figure 2I/._SQ1_spleen_ISOTYPE.fcs
- Figure 2/Figure 2H/Healthy_Donor_PBMC.fcs
- __MACOSX/Figure 2/Figure 2H/._Healthy_Donor_PBMC.fcs
- Figure 2/Figure 2A/Sample 1 dysplastic.tif
- __MACOSX/Figure 2/Figure 2A/._Sample 1 dysplastic.tif
- Figure 2/Figure 2A/.DS_Store
- __MACOSX/Figure 2/Figure 2A/._.DS_Store
- Figure 2/Figure 2A/Sample 2 normal.tif
- __MACOSX/Figure 2/Figure 2A/._Sample 2 normal.tif
- Figure 2/Figure 2A/Sample 2 dysplastic.tif
- __MACOSX/Figure 2/Figure 2A/._Sample 2 dysplastic.tif
- Figure 2/Figure 2A/Sample 3 dysplastic.tif
- __MACOSX/Figure 2/Figure 2A/._Sample 3 dysplastic.tif
- Figure 2/Figure 2A/Sample 2 cancer.tif
- __MACOSX/Figure 2/Figure 2A/._Sample 2 cancer.tif
- Figure 2/Figure 2A/Sample 1 cancer.tif
- __MACOSX/Figure 2/Figure 2A/._Sample 1 cancer.tif
- Figure 2/Figure 2A/Sample 1 normal.tif
- __MACOSX/Figure 2/Figure 2A/._Sample 1 normal.tif
- Figure 2/Figure 2A/Sample 3 cancer.tif
- __MACOSX/Figure 2/Figure 2A/._Sample 3 cancer.tif
- Figure 2/Figure 2A/Sample 3 normal.tif
- __MACOSX/Figure 2/Figure 2A/._Sample 3 normal.tif
- Figure 2/Figure 2C/healthy liver.tif
- __MACOSX/Figure 2/Figure 2C/._healthy liver.tif
- Figure 2/Figure 2C/HCC.tif
- __MACOSX/Figure 2/Figure 2C/._HCC.tif
- Figure 2/Figure 2B_D_E_F_G/Figure2B_D_E_F_G.xlsx
- __MACOSX/Figure 2/Figure 2B_D_E_F_G/._Figure2B_D_E_F_G.xlsx
