# Supplementary material for: Novel immunotherapeutics against LGR5 to target multiple cancer types
Source: EMBO Mol Med. 2024 Aug 21;16(9):2233–61. doi: 10.1038/s44321-024-00121-2 (PMC11393416; doi:10.1038/s44321-024-00121-2)
Supplement: Supplementary file 4 — Source data Fig. 2 [file 44321_2024_121_MOESM4_ESM.zip › Figure 2/Figure 2B_D_E_F_G/Figure2B_D_E_F_G.xlsx]

## Sheet: Figure 2B
Figure 2B		cancer stage
	colon epithelia	I	II	III	IV
	0	2	1	3	2
	0		1
	0		3	3	2
	1.5		1	2
	1		2	2	1
	1	2		1	2
	1		3	2	2
		2	2	1
		2	2	2	2
			2	2	2
				2	2
				2
			2
					2
			2	1	2
		1	2	2
		3	2	2	2
			2		1
			2		2
			2	2	2
		2		2	2
			2		1
			2	0	1
			2	2	2
			2		2
		3	2	2	1
			2	3	2
		2	3	2	2
			3	2	2
		3	2	1	1
			2	2	3
			2	2	2
					2
			2	2
		2		1	1
		1	2	1
		2	2	2	1
		3	2	3	3
			2	1	2
			2		2
			1	2	2
			1		2
					3
			2	2	2
		3		3
			3	2	2
		2	2	2	3
		1	3	3	2
			2		1
			1	3	2
		2	1		2
			2		3
			2	2	3
					2
			2	2	3
			2	2
			2	4	1
			1	2	1
			1		2
			2	2	2
			2	2	2
				3
			1	2	2
				3
			1	2	2
				2
				2	2
					1
				1	2
				1
				2
				2	1
					2
				2	1
				1	2
					2
					1
				2	1
				1
				2	2
					3
				2	2
				2
				2	1
				0
				2
				2
				2
				2
				3
				1
				2
				0
				2
				2
				2
				2

## Sheet: Figure 2D
Figure 2D
	Normal liver	HCC
	0.5	0.5
	0.1	0.5
	0.5	0.5
	0.1	2
	0.1	1
	0.1	3
	0.1	0
	0.1	3
		1
		1
		2
		1
		2
		3
		2
		1
		1
		2
		2
		2
		0
		1
		2
		2
		3
		2
		2
		2
		2
		3
		1
		2
		1
		1
		3
		2
		1
		1
		1
		1
		2
		3
		2
		0
		3
		1
		1
		2
		2
		2
		2
		3
		2
		2
		2
		2
		1
		2
		2
		2
		1
		3
		2
		1
		2
		3
		2
		2
		1
		1
		1.5
		1
		2
		2
		2
		2
		3
		1
		2.5
		1
		1
		2
		1
		1
		1
		2
		1
		1.5
		1.5
		2
		2
		1
		1.5
		1
		1.5

## Sheet: Figure 2E
Figure 2E
	FT	OvC	OmC
	0.5	0	0
	0.5	0	2
	0.5	0.5	0.5
	0	1.5	0
	0	0.5	1.5
	0	1.5	0
	0	0	0
	0	0.5	0
	0	0	0
	0.5	1	0
	0.5	1	0
	0	0	1
	0	0.5	1.5
	0	0.5	0
	0	1.5
	0	1
	0.5	0
	0.5	0
	0.5	1.5
	0.5	0.5
	0.5	0
	0	0
	0	0.5
	0.5	0.5
	0	0
	0	0
	0.5	0.5
		0

## Sheet: Figure 2F
Figure 2F
	Brain	LGG	GBM
	0.5	0	0
	0.5	0	0
	1	0	0
	0	0	1
	1	0.5	0.5

## Sheet: Figure 2G
Figure 2G
		B-ALL cell lines	Primary B-ALL	B-ALL PDX	Healthy B cells
	B cell_01				0.0004757
	B cell_02				0.001627
	B cell_03				0.001579
	B cell_04				0.0004468
	B cell_05				0.0005362
	B cell_06				0.0002005
	B cell_07				0.0009112
	B cell_08				0.001487
	B cell_09				0.0033
	B cell_10 (PBMCs)				0
	697	0.00059
	REH	2.319
	NALM6	8.384
	NALM16	0.3912
	HAL01	1.708
	RS4-11	0.1317
	KOPN8	1.762
	SupB15	2.054
	MHH-CALL2	0.3666
	AP (C1)		0.0006823
	DT (C2)		33.04
	AG (C3)		0.7109
	York 01		1.59
	York 02		0.1605
	York 03		0.6039
	York 04		0.1534
	York 05		0.2249
	York 06		0.2249
	York 07		0.05344
	York 08		0.06366
	York 09		0.06737
	York 10		0.0745
	York 11		2.898
	York 12		0.05139
	York 13		0.09923
	York 14		0.6929
	York 15		0.2569
	York 16		0.4923
	York 17		0.3938
	York 18		0.06467
	York 19		0.02411
	York 20		0.208
	EB			0.2308
	SQ1			0.0229
	SRP			0.2724
	WS1			1.358
	YC2			0.27
	AS3			0.02398
	ID			0.4641
	CRH			25.9
	RK1			2.161
	KS1			0.8424
	LC2 PDX_Spleen			0.416
	LC2 PDX_Liver			0.4625
	LC2_BM			7.723
