# Supplementary material for: Novel immunotherapeutics against LGR5 to target multiple cancer types
Source: EMBO Mol Med. 2024 Aug 21;16(9):2233–61. doi: 10.1038/s44321-024-00121-2 (PMC11393416; doi:10.1038/s44321-024-00121-2)
Supplement: Supplementary file 5 — Source data Fig. 3 [file 44321_2024_121_MOESM5_ESM.zip]

Archive with 76 entries (66 files):
- Figure 3/
- __MACOSX/._Figure 3
- Figure 3/.DS_Store
- __MACOSX/Figure 3/._.DS_Store
- Figure 3/Figure 3A_F_J/
- __MACOSX/Figure 3/._Figure 3A_F_J
- Figure 3/Figure 3K/
- __MACOSX/Figure 3/._Figure 3K
- Figure 3/Figure 3E/
- __MACOSX/Figure 3/._Figure 3E
- Figure 3/Figure 3B/
- __MACOSX/Figure 3/._Figure 3B
- Figure 3/Figure 3C/
- __MACOSX/Figure 3/._Figure 3C
- Figure 3/Figure 3D/
- __MACOSX/Figure 3/._Figure 3D
- Figure 3/Figure 3H/
- __MACOSX/Figure 3/._Figure 3H
- Figure 3/Figure 3G/
- __MACOSX/Figure 3/._Figure 3G
- Figure 3/Figure 3I/
- __MACOSX/Figure 3/._Figure 3I
- Figure 3/Figure 3A_F_J/Figure3_A_F_J_source_data.xlsx
- __MACOSX/Figure 3/Figure 3A_F_J/._Figure3_A_F_J_source_data.xlsx
- Figure 3/Figure 3K/Figure_3K_140423_HepG2_Hep3B_PLC_PRF5_actin_30sec.tif
- __MACOSX/Figure 3/Figure 3K/._Figure_3K_140423_HepG2_Hep3B_PLC_PRF5_actin_30sec.tif
- Figure 3/Figure 3K/Figure_3K_western_blot_HCC_LGR5_profiling.png
- __MACOSX/Figure 3/Figure 3K/._Figure_3K_western_blot_HCC_LGR5_profiling.png
- Figure 3/Figure 3K/Figure_3K_140423_HepG2_Hep3B_PLC_PRF5_LGR5_5min.tif
- __MACOSX/Figure 3/Figure 3K/._Figure_3K_140423_HepG2_Hep3B_PLC_PRF5_LGR5_5min.tif
- Figure 3/Figure 3E/mC2_pep_Frag1A_NALM6.fcs
- __MACOSX/Figure 3/Figure 3E/._mC2_pep_Frag1A_NALM6.fcs
- Figure 3/Figure 3E/mC2_antiLGR5_REH.fcs
- __MACOSX/Figure 3/Figure 3E/._mC2_antiLGR5_REH.fcs
- Figure 3/Figure 3E/mC2_pep_Frag1A_REH.fcs
- __MACOSX/Figure 3/Figure 3E/._mC2_pep_Frag1A_REH.fcs
- Figure 3/Figure 3E/mC2_antiLGR5_697.fcs
- __MACOSX/Figure 3/Figure 3E/._mC2_antiLGR5_697.fcs
- Figure 3/Figure 3E/mC2_pep_Frag1A_697.fcs
- __MACOSX/Figure 3/Figure 3E/._mC2_pep_Frag1A_697.fcs
- Figure 3/Figure 3E/mC2_antiLGR5_NALM6.fcs
- __MACOSX/Figure 3/Figure 3E/._mC2_antiLGR5_NALM6.fcs
- Figure 3/Figure 3B/Figure3B_LGR5_expression_cell_lines_tubulin.tif
- __MACOSX/Figure 3/Figure 3B/._Figure3B_LGR5_expression_cell_lines_tubulin.tif
- Figure 3/Figure 3B/Figure3B_compiled_Western_Blots_ROI_highlighted_in_red.pdf
- __MACOSX/Figure 3/Figure 3B/._Figure3B_compiled_Western_Blots_ROI_highlighted_in_red.pdf
- Figure 3/Figure 3B/Figure3B_LGR5_expression_cell_lines_LGR5_20min.tif
- __MACOSX/Figure 3/Figure 3B/._Figure3B_LGR5_expression_cell_lines_LGR5_20min.tif
- Figure 3/Figure 3C/NALM6 all.tif
- __MACOSX/Figure 3/Figure 3C/._NALM6 all.tif
- Figure 3/Figure 3C/NALM6_green channel only.tif
- __MACOSX/Figure 3/Figure 3C/._NALM6_green channel only.tif
- Figure 3/Figure 3D/NALM6G5_37C_60mins_antiLGR5.fcs
- __MACOSX/Figure 3/Figure 3D/._NALM6G5_37C_60mins_antiLGR5.fcs
- Figure 3/Figure 3D/NALM6G5_4C_60mins_antiLGR5.fcs
- __MACOSX/Figure 3/Figure 3D/._NALM6G5_4C_60mins_antiLGR5.fcs
- Figure 3/Figure 3D/NALM6G5_37C_60mins_isotype.fcs
- __MACOSX/Figure 3/Figure 3D/._NALM6G5_37C_60mins_isotype.fcs
- Figure 3/Figure 3D/NALM6G5_4C_60mins_isotype.fcs
- __MACOSX/Figure 3/Figure 3D/._NALM6G5_4C_60mins_isotype.fcs
- Figure 3/Figure 3H/LoVo green channel onlytif.tif
- __MACOSX/Figure 3/Figure 3H/._LoVo green channel onlytif.tif
- Figure 3/Figure 3H/LoVo all.tif
- __MACOSX/Figure 3/Figure 3H/._LoVo all.tif
- Figure 3/Figure 3G/Figure_3G_Western_Blot_anti_LGR5_CRC_cell_lines.tif
- __MACOSX/Figure 3/Figure 3G/._Figure_3G_Western_Blot_anti_LGR5_CRC_cell_lines.tif
- Figure 3/Figure 3G/Figure_3G_Western_Blot_anti_vinculin_CRC_cell_lines.tif
- __MACOSX/Figure 3/Figure 3G/._Figure_3G_Western_Blot_anti_vinculin_CRC_cell_lines.tif
- Figure 3/Figure 3I/LoVo_clone2_anti_LGR5.fcs
- __MACOSX/Figure 3/Figure 3I/._LoVo_clone2_anti_LGR5.fcs
- Figure 3/Figure 3I/SW480_clone2+Frag1A.fcs
- __MACOSX/Figure 3/Figure 3I/._SW480_clone2+Frag1A.fcs
- Figure 3/Figure 3I/SW480_clone2_anti_LGR5.fcs
- __MACOSX/Figure 3/Figure 3I/._SW480_clone2_anti_LGR5.fcs
- Figure 3/Figure 3I/LoVo_clone2+Frag1A.fcs
- __MACOSX/Figure 3/Figure 3I/._LoVo_clone2+Frag1A.fcs
