# Supplementary material for: Novel immunotherapeutics against LGR5 to target multiple cancer types
Source: EMBO Mol Med. 2024 Aug 21;16(9):2233–61. doi: 10.1038/s44321-024-00121-2 (PMC11393416; doi:10.1038/s44321-024-00121-2)
Supplement: Supplementary file 5 — Source data Fig. 3 [file 44321_2024_121_MOESM5_ESM.zip › Figure 3/Figure 3A_F_J/Figure3_A_F_J_source_data.xlsx]

## Sheet: Figure 3A
Figure 3A
	697	9e-05	5e-05	4e-05	0.00014	0.0001895	0.00078841
	REH	0.06631	0.04378	0.10903	0.07395	0.805285	2.95748
	Nalm6	6.2381	2.64457	3.42054	3.72531	4.57838	8.38371

## Sheet: Figure 3F
Figure 3F
	RKO	2e-05	0	0
	HCT116	0.00099	0	0.00054
	LoVo	3.42897	2.38114	2.42881	3.13986
	Sw480	0.02238	0.14	0.0148
	DLDI	0.09505	0	0.08611
	HEK293T	0.14269	0.02	0.11095
	HT29	2.16849	2.33	1.70586

## Sheet: Figure 3J
Figure 3J
	HepG2	3.21765	2.27392	2.23114	1.79311
	Hep3B	2.20159	2.16453	2.02881
	PLC_PRF5	0.32361	0.25021	0.20419
