# Supplementary material for: Novel immunotherapeutics against LGR5 to target multiple cancer types
Source: EMBO Mol Med. 2024 Aug 21;16(9):2233–61. doi: 10.1038/s44321-024-00121-2 (PMC11393416; doi:10.1038/s44321-024-00121-2)
Supplement: Supplementary file 6 — Source data Fig. 4 [file 44321_2024_121_MOESM6_ESM.zip]

Archive with 54 entries (49 files):
- Figure 4/
- __MACOSX/._Figure 4
- Figure 4/Figure 4B/
- __MACOSX/Figure 4/._Figure 4B
- Figure 4/Figure 4C/
- __MACOSX/Figure 4/._Figure 4C
- Figure 4/.DS_Store
- __MACOSX/Figure 4/._.DS_Store
- Figure 4/Figure 4D_E/
- __MACOSX/Figure 4/._Figure 4D_E
- Figure 4/Figure 4A/
- __MACOSX/Figure 4/._Figure 4A
- Figure 4/Figure 4B/20210908 LGR5 internalisation_NALM6_60 mins_mIgG2b_3_merge.tif
- __MACOSX/Figure 4/Figure 4B/._20210908 LGR5 internalisation_NALM6_60 mins_mIgG2b_3_merge.tif
- Figure 4/Figure 4B/20210908 LGR5 internalisation_NALM6_5 mins_mc2_4_merge.tif
- __MACOSX/Figure 4/Figure 4B/._20210908 LGR5 internalisation_NALM6_5 mins_mc2_4_merge.tif
- Figure 4/Figure 4B/20210908 LGR5 internalisation_NALM6_60 mins_mc2_3_merge.tif
- __MACOSX/Figure 4/Figure 4B/._20210908 LGR5 internalisation_NALM6_60 mins_mc2_3_merge.tif
- Figure 4/Figure 4B/20210908 LGR5 internalisation_NALM6_30 mins_mc2_2_merge.tif
- __MACOSX/Figure 4/Figure 4B/._20210908 LGR5 internalisation_NALM6_30 mins_mc2_2_merge.tif
- Figure 4/Figure 4B/20210908 LGR5 internalisation_NALM6_15 mins_mc2_4_merge.tif
- __MACOSX/Figure 4/Figure 4B/._20210908 LGR5 internalisation_NALM6_15 mins_mc2_4_merge.tif
- Figure 4/Figure 4C/NALM6_isotype.fcs
- __MACOSX/Figure 4/Figure 4C/._NALM6_isotype.fcs
- Figure 4/Figure 4C/LoVo_isotype.fcs
- __MACOSX/Figure 4/Figure 4C/._LoVo_isotype.fcs
- Figure 4/Figure 4C/NALM6_Tras_hv4.fcs
- __MACOSX/Figure 4/Figure 4C/._NALM6_Tras_hv4.fcs
- Figure 4/Figure 4C/NALM6_Tras_hv6.fcs
- __MACOSX/Figure 4/Figure 4C/._NALM6_Tras_hv6.fcs
- Figure 4/Figure 4C/LoVo_Tras_hv6.fcs
- __MACOSX/Figure 4/Figure 4C/._LoVo_Tras_hv6.fcs
- Figure 4/Figure 4C/LoVo_Tras_hv4.fcs
- __MACOSX/Figure 4/Figure 4C/._LoVo_Tras_hv4.fcs
- Figure 4/Figure 4D_E/Figure4_D_E_source_data.xlsx
- __MACOSX/Figure 4/Figure 4D_E/._Figure4_D_E_source_data.xlsx
- Figure 4/Figure 4A/2020-07-11_11JUL20 HC LGR5 clone 1  5min_all.tif
- __MACOSX/Figure 4/Figure 4A/._2020-07-11_11JUL20 HC LGR5 clone 1  5min_all.tif
- Figure 4/Figure 4A/2020-07-11_11JUL20 HC  LGR5 clone 1  45min_all.tif
- __MACOSX/Figure 4/Figure 4A/._2020-07-11_11JUL20 HC  LGR5 clone 1  45min_all.tif
- Figure 4/Figure 4A/2020-07-11_11JUL20 HC LGR5 clone 1  15min_all.tif
- __MACOSX/Figure 4/Figure 4A/._2020-07-11_11JUL20 HC LGR5 clone 1  15min_all.tif
- Figure 4/Figure 4A/2020-07-11_11JUL20 HC LGR5 clone 1  30min_red.tif
- __MACOSX/Figure 4/Figure 4A/._2020-07-11_11JUL20 HC LGR5 clone 1  30min_red.tif
- Figure 4/Figure 4A/2020-07-11_11JUL20 HC  LGR4 clone 1  45min_all.tif
- __MACOSX/Figure 4/Figure 4A/._2020-07-11_11JUL20 HC  LGR4 clone 1  45min_all.tif
- Figure 4/Figure 4A/2020-07-11_11JUL20 HC  LGR5 clone 1  45min_red.tif
- __MACOSX/Figure 4/Figure 4A/._2020-07-11_11JUL20 HC  LGR5 clone 1  45min_red.tif
- Figure 4/Figure 4A/2020-07-11_11JUL20 HC LGR5 clone 1  15min_red.tif
- __MACOSX/Figure 4/Figure 4A/._2020-07-11_11JUL20 HC LGR5 clone 1  15min_red.tif
- Figure 4/Figure 4A/2020-07-11_11JUL20 HC LGR5 clone 1  5min_red.tif
- __MACOSX/Figure 4/Figure 4A/._2020-07-11_11JUL20 HC LGR5 clone 1  5min_red.tif
- Figure 4/Figure 4A/2020-07-11_11JUL20 HC LGR5 clone 1  30min_all.tif
- __MACOSX/Figure 4/Figure 4A/._2020-07-11_11JUL20 HC LGR5 clone 1  30min_all.tif
