# Supplementary material for: Novel immunotherapeutics against LGR5 to target multiple cancer types
Source: EMBO Mol Med. 2024 Aug 21;16(9):2233–61. doi: 10.1038/s44321-024-00121-2 (PMC11393416; doi:10.1038/s44321-024-00121-2)
Supplement: Supplementary file 6 — Source data Fig. 4 [file 44321_2024_121_MOESM6_ESM.zip › Figure 4/Figure 4D_E/Figure4_D_E_source_data.xlsx]

## Sheet: Figure 4D
Figure 4D
	Fl-anti-HER2	Fl-anti-LGR5v4	Fl-anti-HER2	Fl-anti-LGR5v4	Fl-anti-HER2	Fl-anti-LGR5v4	Fl-anti-HER2	Fl-anti-LGR5v4	Fl-anti-HER2	Fl-anti-LGR5v4
	63	100	76	99	75	81	88	84	93	97
	76	100	78	98	73	73	76	100	85	93
	70	95	41	99	79	90	79	85	80	99
	59	86	71	94	76	91	74	73	74	70
	72	80	76	95	87	85		99	79	97
	73	71	75	72	61	80	67	98		95
	5 min		15 min		30 min		60 min		180 min

## Sheet: Figure 4E
Figure 4E
	Fl-anti-HER2	Fl-anti-LGR5v4	Fl-anti-HER2	Fl-anti-LGR5v4	Fl-anti-HER2	Fl-anti-LGR5v4	Fl-anti-HER2	Fl-anti-LGR5v4	Fl-anti-HER2	Fl-anti-LGR5v4
	18	98	25	99	13	100	40	100	38	95
	17	91	22	96	21	95	32	98	56	97
	12	97	28	99	26	98	25	98	35	99
	15	93	13	96	24	99	22	98	59	99
	4	95	5	96	21	97		93	32	96
	9	96	4	98	8	97	11	98		99
	5 min		15 min		30 min		60 min		180 min
