# Supplementary material for: Novel immunotherapeutics against LGR5 to target multiple cancer types
Source: EMBO Mol Med. 2024 Aug 21;16(9):2233–61. doi: 10.1038/s44321-024-00121-2 (PMC11393416; doi:10.1038/s44321-024-00121-2)
Supplement: Supplementary file 7 — Source data Fig. 5 [file 44321_2024_121_MOESM7_ESM.zip]

Archive with 24 entries (20 files):
- Figure 5/
- __MACOSX/._Figure 5
- Figure 5/.DS_Store
- __MACOSX/Figure 5/._.DS_Store
- Figure 5/Figure 5D_G/
- __MACOSX/Figure 5/._Figure 5D_G
- Figure 5/Figure 5A_B/
- __MACOSX/Figure 5/._Figure 5A_B
- Figure 5/Figure 5C_E_F_H/
- __MACOSX/Figure 5/._Figure 5C_E_F_H
- Figure 5/Figure 5D_G/Cage6072.png
- __MACOSX/Figure 5/Figure 5D_G/._Cage6072.png
- Figure 5/Figure 5D_G/Cage6073.png
- __MACOSX/Figure 5/Figure 5D_G/._Cage6073.png
- Figure 5/Figure 5D_G/Cage6074.png
- __MACOSX/Figure 5/Figure 5D_G/._Cage6074.png
- Figure 5/Figure 5D_G/Cage6075.png
- __MACOSX/Figure 5/Figure 5D_G/._Cage6075.png
- Figure 5/Figure 5D_G/Figure5_D_G_source_data.xlsx
- __MACOSX/Figure 5/Figure 5D_G/._Figure5_D_G_source_data.xlsx
- Figure 5/Figure 5A_B/Figure5_A_B_source_data.xlsx
- __MACOSX/Figure 5/Figure 5A_B/._Figure5_A_B_source_data.xlsx
- Figure 5/Figure 5C_E_F_H/Figure5_C_E_F_H_source_data.xlsx
- __MACOSX/Figure 5/Figure 5C_E_F_H/._Figure5_C_E_F_H_source_data.xlsx
