# Supplementary material for: Novel immunotherapeutics against LGR5 to target multiple cancer types
Source: EMBO Mol Med. 2024 Aug 21;16(9):2233–61. doi: 10.1038/s44321-024-00121-2 (PMC11393416; doi:10.1038/s44321-024-00121-2)
Supplement: Supplementary file 7 — Source data Fig. 5 [file 44321_2024_121_MOESM7_ESM.zip › Figure 5/Figure 5D_G/Figure5_D_G_source_data.xlsx]

## Sheet: Figure 5D_G
Figure 5D&G
Explanation for attached IVIS images
Date	Days	Cage	Mouse	Ear tag	Group	Direction	Image Number /File Name	ROI
2021-07-14	14	CN21CUK006072	AN21CUK016087	NM	PBS	Ventral	AV20210709145942	ROI 1
2021-07-14	14	CN21CUK006072	AN21CUK016088	1L	anti-LGR5v6-ADC	Ventral	AV20210709145942	ROI 2
2021-07-14	14	CN21CUK006072	AN21CUK016089	1R	anti-LGR5-ADC	Ventral	AV20210709145942	ROI 3
2021-07-14	14	CN21CUK006072	AN21CUK016090	1B	IgG-ADC	Ventral	AV20210709145942	ROI 4
2021-07-14	14	CN21CUK006072	AN21CUK016091	2L	anti-LGR5v4-ADC	Ventral	AV20210709145942	ROI 5
2021-07-14	14	CN21CUK006073	AN21CUK016082	NM	IgG-ADC	Ventral	AV20210709151750	ROI 1
2021-07-14	14	CN21CUK006073	AN21CUK016083	1L	PBS	Ventral	AV20210709151750	ROI 2
2021-07-14	14	CN21CUK006073	AN21CUK016084	1R	anti-LGR5v6-ADC	Ventral	AV20210709151750	ROI 3
2021-07-14	14	CN21CUK006073	AN21CUK016085	1B	anti-LGR5v4-ADC	Ventral	AV20210709151750	ROI 4
2021-07-14	14	CN21CUK006073	AN21CUK016086	2L	anti-LGR5-ADC	Ventral	AV20210709151750	ROI 5
2021-07-14	14	CN21CUK006074	AN21CUK016077	NM	PBS	Ventral	AV20210709153353	ROI 1
2021-07-14	14	CN21CUK006074	AN21CUK016078	1L	anti-LGR5v4-ADC	Ventral	AV20210709153353	ROI 2
2021-07-14	14	CN21CUK006074	AN21CUK016079	1R	anti-LGR5v6-ADC	Ventral	AV20210709153353	ROI 3
2021-07-14	14	CN21CUK006074	AN21CUK016080	1B	anti-LGR5-ADC	Ventral	AV20210709153353	ROI 4
2021-07-14	14	CN21CUK006074	AN21CUK016081	2L	IgG-ADC	Ventral	AV20210709153353	ROI 5
2021-07-14	14	CN21CUK006075	AN21CUK016072	NM	anti-LGR5v4-ADC	Ventral	AV20210709154944	ROI 1
2021-07-14	14	CN21CUK006075	AN21CUK016073	1L	anti-LGR5v6-ADC	Ventral	AV20210709154944	ROI 2
2021-07-14	14	CN21CUK006075	AN21CUK016074	1R	PBS	Ventral	AV20210709154944	ROI 3
2021-07-14	14	CN21CUK006075	AN21CUK016075	1B	anti-LGR5-ADC	Ventral	AV20210709154944	ROI 4
2021-07-14	14	CN21CUK006075	AN21CUK016076	2L	IgG-ADC	Ventral	AV20210709154944	ROI 5
