# Supplementary material for: Novel immunotherapeutics against LGR5 to target multiple cancer types
Source: EMBO Mol Med. 2024 Aug 21;16(9):2233–61. doi: 10.1038/s44321-024-00121-2 (PMC11393416; doi:10.1038/s44321-024-00121-2)
Supplement: Supplementary file 7 — Source data Fig. 5 [file 44321_2024_121_MOESM7_ESM.zip › Figure 5/Figure 5A_B/Figure5_A_B_source_data.xlsx]

## Sheet: Figure 5A
Figure 5A
	Log10 concentration	Nalm6, anti-LGR5-ADC	REH, anti-LGR5-ADC	Nalm6, anti-LGR5-ADC(NC)
	-1	102	105	91.3277
	-0.5	104	108	93.3418
	0	103	107	92.408
	0.5	94	100	95.1239
	1	32	55	94.3594
	1.5	23	31	100
	Using the EC50 shift programm at GraphPad Prism, a nonlinear regression curve was calculated for each of the CRCs and the EC50 values determined for each graph at 50% live cell rate.

## Sheet: Figure 5B
Figure 5B
	Log10 concentration	LoVo, anti-LGR5-ADC	LoVo, anti-LGR5-ADC(NC)
	-1	100	91.3277
	-0.5	100	93.3418
	0	97	92.408
	0.5	92	95.1239
	1	69	94.3594
	1.5	41	100
	Using the EC50 shift programm at GraphPad Prism, a nonlinear regression curve was calculated for each of the CRCs and the EC50 values determined for each graph at 50% live cell rate.
