# Supplementary material for: Novel immunotherapeutics against LGR5 to target multiple cancer types
Source: EMBO Mol Med. 2024 Aug 21;16(9):2233–61. doi: 10.1038/s44321-024-00121-2 (PMC11393416; doi:10.1038/s44321-024-00121-2)
Supplement: Supplementary file 7 — Source data Fig. 5 [file 44321_2024_121_MOESM7_ESM.zip › Figure 5/Figure 5C_E_F_H/Figure5_C_E_F_H_source_data.xlsx]

## Sheet: Figure 5C
Figure 5C
	days post implantation	anti-LGR5-ADC				IgG1-ADC
	3	3110000	2530000	1540000	1140000	3520000	1570000	1370000	1240000
	5	11200000	8050000	4750000	2850000	10400000	5600000	6140000	4830000
	7	82400000	35300000	31300000	26400000	61500000	27100000	20200000	51200000
	10	26500000	5620000	5420000	14500000	287000000	203000000	34100000	134000000
	12	10400000	8100000	14600000	12000000	394000000	100000000	89000000	181000000
	14	17800000	5630000	10600000	10200000	1990000000	440000000	174000000	357000000
	17	76800000	24900000	34000000	32700000	24900000000	3380000000	1950000000	3030000000
	19	144000000	70200000	56200000	69700000	37900000000	17500000000	7070000000	18000000000

## Sheet: Figure 5E
Figure 5E
	Spleen mass			Spleen NALM6 cell count			Blood NALM6 cell count/g			Bone NALM6 cell count/g
	α -LGR5-ADC	mIgG-ADC		α -LGR5-ADC	mIgG-ADC		α -LGR5-ADC	mIgG-ADC		α -LGR5-ADC	mIgG-ADC
	0.059	0.24		100396	1.04447e+07		4511.69	1016292		38164.7	857720
	0.06	0.156		36502.3	4149223		37905.9	1263935		97438.1	1.44663e+06
	0.053	0.145		120489	2660899		1350.25	288354		53172.6	3.53707e+06
	0.056	0.137		99764.9	2464718		1067.94	749009		139008	2.06264e+06

## Sheet: Figure 5F
Figure 5F
	days post implantation	anti-LGR5v4-ADC				anti-LGR5v6-ADC
	3	2610000	1570000	1010000	1070000	3090000	986000	1420000	1360000
	5	10400000	5130000	6820000	2240000	23700000	3690000	10100000	6210000
	7	96200000	58700000	34500000	33400000	238000000	66900000	117000000	58400000
	10	127000000	193000000	35900000	148000000	2260000000	1700000000	3400000000	2250000000
	12	319000000	233000000	46200000	123000000	5930000000	6500000000	3240000000	5470000000
	14	1260000000	1400000000	173000000	325000000	8040000000	6690000000	6570000000	8020000000
	17	34300000000	11700000000	2050000000	4690000000	36300000000	22400000000	15600000000	24300000000
	19	10700000000	13700000000	8530000000	12700000000	17000000000	38000000000	21000000000	25100000000

## Sheet: Figure 5H
Figure 5H
	Spleen mass			Spleen NALM6 cell count			Blood NALM6 cell count/g			Bone NALM6 cell count/g
	α -LGR5v4-ADC	α -LGR5v6-ADC		α -LGR5v4-ADC	α -LGR5v6-ADC		α -LGR5v4-ADC	α -LGR5v6-ADC		α -LGR5v4-ADC	α -LGR5v6-ADC
	0.132	0.346		1560667	39541862		115264	3850870		999262	1.82961e+06
	0.093	0.291		787353	29696468		89612	1629444		1.81158e+06	3.8914e+06
	0.055	0.334		125636	35695124		61278	1525621		2.42334e+06	493710
	0.104	0.255		57001.1	27304082		95656.1	1930079			1.89515e+06
