# Supplementary material for: Novel immunotherapeutics against LGR5 to target multiple cancer types
Source: EMBO Mol Med. 2024 Aug 21;16(9):2233–61. doi: 10.1038/s44321-024-00121-2 (PMC11393416; doi:10.1038/s44321-024-00121-2)
Supplement: Supplementary file 8 — Source data Fig. 6 [file 44321_2024_121_MOESM8_ESM.zip]

Archive with 36 entries (32 files):
- Figure 6/
- __MACOSX/._Figure 6
- Figure 6/.DS_Store
- __MACOSX/Figure 6/._.DS_Store
- Figure 6/Figure 6_A_B_C/
- __MACOSX/Figure 6/._Figure 6_A_B_C
- Figure 6/Figure 6F/
- __MACOSX/Figure 6/._Figure 6F
- Figure 6/Figure 6_D_E/
- __MACOSX/Figure 6/._Figure 6_D_E
- Figure 6/Figure 6_A_B_C/Figure6_A_B_C_source_data.xlsx
- __MACOSX/Figure 6/Figure 6_A_B_C/._Figure6_A_B_C_source_data.xlsx
- Figure 6/Figure 6F/CL BiTE+PBMC LGR5 staining zoomed in.jpg
- __MACOSX/Figure 6/Figure 6F/._CL BiTE+PBMC LGR5 staining zoomed in.jpg
- Figure 6/Figure 6F/CL BiTE+PBMC CD20 staining zoomed in.jpg
- __MACOSX/Figure 6/Figure 6F/._CL BiTE+PBMC CD20 staining zoomed in.jpg
- Figure 6/Figure 6F/CL BiTE+PBMC CD20 staining.jpg
- __MACOSX/Figure 6/Figure 6F/._CL BiTE+PBMC CD20 staining.jpg
- Figure 6/Figure 6F/PBMC CD20 staining zoomed in.jpg
- __MACOSX/Figure 6/Figure 6F/._PBMC CD20 staining zoomed in.jpg
- Figure 6/Figure 6F/PBMC LGR5 staining zoomed in.jpg
- __MACOSX/Figure 6/Figure 6F/._PBMC LGR5 staining zoomed in.jpg
- Figure 6/Figure 6F/PBMC LGR5 staining.jpg
- __MACOSX/Figure 6/Figure 6F/._PBMC LGR5 staining.jpg
- Figure 6/Figure 6F/PBMC CD20 staining.jpg
- __MACOSX/Figure 6/Figure 6F/._PBMC CD20 staining.jpg
- Figure 6/Figure 6F/CL BiTE+PBMC LGR5 staining.jpg
- __MACOSX/Figure 6/Figure 6F/._CL BiTE+PBMC LGR5 staining.jpg
- Figure 6/Figure 6_D_E/AV20230609095159.PNG
- __MACOSX/Figure 6/Figure 6_D_E/._AV20230609095159.PNG
- Figure 6/Figure 6_D_E/Figure6_D_IVIS.png
- __MACOSX/Figure 6/Figure 6_D_E/._Figure6_D_IVIS.png
- Figure 6/Figure 6_D_E/Figure6_D_E_source_data.xlsx
- __MACOSX/Figure 6/Figure 6_D_E/._Figure6_D_E_source_data.xlsx
- Figure 6/Figure 6_D_E/AV20230609104148.PNG
- __MACOSX/Figure 6/Figure 6_D_E/._AV20230609104148.PNG
