# Supplementary material for: Novel immunotherapeutics against LGR5 to target multiple cancer types
Source: EMBO Mol Med. 2024 Aug 21;16(9):2233–61. doi: 10.1038/s44321-024-00121-2 (PMC11393416; doi:10.1038/s44321-024-00121-2)
Supplement: Supplementary file 8 — Source data Fig. 6 [file 44321_2024_121_MOESM8_ESM.zip › Figure 6/Figure 6_A_B_C/Figure6_A_B_C_source_data.xlsx]

## Sheet: Figure 6A
Figure 6A
		PBMC			PBMC+NALM6
	CTRL	0.92	3.55	2.29	2.14	3.86	7.05
	scFv 3.7nM	1.2	3.75	5.12	3.34	4.65	10.8
	LC 3.7nM	1.32	4.37	5.91	7.86	17.4	19.5
	CL 3.7nM	9.05	13.9	15.2	64.8	58.3	58.9

## Sheet: Figure 6B
Figure 6B
		PBMC			PBMC+NALM6
	CTRL	0.16	0.17	0.66	0.31	10.1	1.54
	scFv 3.7nM	0.13	1.53	2.87	1.04	11.5	6.15
	LC 3.7nM	0.15	1.75	3.95	3.15	20.8	8.43
	CL 3.7nM	2.58	3.34	6.74	51.7	45.4	48.7

## Sheet: Figure 6C
Figure 6C
		Media only			scFV 4nM			LC 4nM			CL 4nM
	5:1	7.2	7.66	6.9	8.42	8.25	7.04	16.62	19.92	11.12	35.44	43.24	41.74
	10:1	7.81	9.04	6.97	9.72	8.88	7.14	21.73	20.23	13.42	42.94	52.75	50.45
