# Supplementary material for: Novel immunotherapeutics against LGR5 to target multiple cancer types
Source: EMBO Mol Med. 2024 Aug 21;16(9):2233–61. doi: 10.1038/s44321-024-00121-2 (PMC11393416; doi:10.1038/s44321-024-00121-2)
Supplement: Supplementary file 8 — Source data Fig. 6 [file 44321_2024_121_MOESM8_ESM.zip › Figure 6/Figure 6_D_E/Figure6_D_E_source_data.xlsx]

## Sheet: Figure 6D
Figure 6D		PBMC alone				PBMC + CL BiTE
	3	809000	934000	691000	800000	698000	755000	764000	765000
	4	977000	1490000	962000	843000	963000	1170000	1060000	1090000
	5
	6
	7	4490000	19300000	7350000	2650000	2250000	3870000	2170000	1760000
	8
	9	30000000	119000000	58600000	35500000	20400000	33900000	27200000	6940000
	10
	11	136000000	229000000	95300000	123000000	41900000	91100000	86000000	41100000

## Sheet: Figure 6E
Figure 6E
		CD8/PBMC alone													CD8/PBMC + CL BiTE
	NALM6	1.08281	0.931503	0.934875	1.05082	0.970614	1.92086	0.680826	0.427699	0.928634	1.09985	1.19198	0.813467	0.966064	0.624316	0.587312	1.04511	0.554553	0.630201	0.231015	0.0698283	0.731314	1.66129	0.427656	0.522669
