# Supplementary material for: Novel immunotherapeutics against LGR5 to target multiple cancer types
Source: EMBO Mol Med. 2024 Aug 21;16(9):2233–61. doi: 10.1038/s44321-024-00121-2 (PMC11393416; doi:10.1038/s44321-024-00121-2)
Supplement: Supplementary file 9 — Source data Fig. 7 [file 44321_2024_121_MOESM9_ESM.zip]

Archive with 20 entries (17 files):
- Figure 7/
- __MACOSX/._Figure 7
- Figure 7/Figure 7D/
- __MACOSX/Figure 7/._Figure 7D
- Figure 7/.DS_Store
- __MACOSX/Figure 7/._.DS_Store
- Figure 7/Figure 7A_B_C_E/
- __MACOSX/Figure 7/._Figure 7A_B_C_E
- Figure 7/Figure 7D/AV20230608113710.PNG
- __MACOSX/Figure 7/Figure 7D/._AV20230608113710.PNG
- Figure 7/Figure 7D/Figure 7D.png
- __MACOSX/Figure 7/Figure 7D/._Figure 7D.png
- Figure 7/Figure 7D/AV20230608111653.PNG
- __MACOSX/Figure 7/Figure 7D/._AV20230608111653.PNG
- Figure 7/Figure 7D/Figure7_D_source_data.xlsx
- __MACOSX/Figure 7/Figure 7D/._Figure7_D_source_data.xlsx
- Figure 7/Figure 7D/AV20230608110414.PNG
- __MACOSX/Figure 7/Figure 7D/._AV20230608110414.PNG
- Figure 7/Figure 7A_B_C_E/Figure7_A_B_C_E_source_data.xlsx
- __MACOSX/Figure 7/Figure 7A_B_C_E/._Figure7_A_B_C_E_source_data.xlsx
