# Supplementary material for: Novel immunotherapeutics against LGR5 to target multiple cancer types
Source: EMBO Mol Med. 2024 Aug 21;16(9):2233–61. doi: 10.1038/s44321-024-00121-2 (PMC11393416; doi:10.1038/s44321-024-00121-2)
Supplement: Supplementary file 9 — Source data Fig. 7 [file 44321_2024_121_MOESM9_ESM.zip › Figure 7/Figure 7D/Figure7_D_source_data.xlsx]

## Sheet: Figure 7D
Figure 7D
Explanation for attached IVIS images
Date	Image Number / File Name	Comment1	ROI Label	Annotation
2023-06-08	AV20230608110414	C00019827+1L 1R 1B 2R 2L BACK+	1L	T cell
2023-06-08	AV20230608110414	C00019827+1L 1R 1B 2R 2L BACK+	1R	T cell
2023-06-08	AV20230608110414	C00019827+1L 1R 1B 2R 2L BACK+	1B	LGR5scFv CAR-T
2023-06-08	AV20230608110414	C00019827+1L 1R 1B 2R 2L BACK+	2R	PBS
2023-06-08	AV20230608110414	C00019827+1L 1R 1B 2R 2L BACK+	2L	LGR5scFv CAR-T
2023-06-08	AV20230608111653	C00019099+1L 1R 1B 2L BACK+	1L	PBS
2023-06-08	AV20230608111653	C00019099+1L 1R 1B 2L BACK+	1R	LGR5scFv CAR-T
2023-06-08	AV20230608111653	C00019099+1L 1R 1B 2L BACK+	1B	PBS
2023-06-08	AV20230608111653	C00019099+1L 1R 1B 2L BACK+	2L	LGR5scFv CAR-T
2023-06-08	AV20230608113710	C00018866+1L 2R 2L BACK	1L	T cell
2023-06-08	AV20230608113710	C00018866+1L 2R 2L BACK	2R	LGR5scFv CAR-T
2023-06-08	AV20230608113710	C00018866+1L 2R 2L BACK	2L	T cell
