# Supplementary material for: Novel immunotherapeutics against LGR5 to target multiple cancer types
Source: EMBO Mol Med. 2024 Aug 21;16(9):2233–61. doi: 10.1038/s44321-024-00121-2 (PMC11393416; doi:10.1038/s44321-024-00121-2)
Supplement: Supplementary file 9 — Source data Fig. 7 [file 44321_2024_121_MOESM9_ESM.zip › Figure 7/Figure 7A_B_C_E/Figure7_A_B_C_E_source_data.xlsx]

## Sheet: Figure 7A
Figure 7A
		10/1 - mLGR5			10/1 - hLGR4			10/1 - hLGR5			10/1 - cLGR5			10/1 - hLGR6
	T cell	2.36	4.65	6.56	0.94	5.85	6.97	2.57	5.58	10.27	1.44	4.86	4.23	1.75	4.7	6.29
	LGR5scFv-CAR- T	6.86	3.11	3.12	3.74	2.61	3.5	28.57	44.77	56.27	22.41	32.81	47.91	2.85	2.54	3.63

## Sheet: Figure 7B
Figure 7B
	hours	NALM6 only																		T cell 10:1																		LGR5(scFv)-CAR T 10:1
	0	21721.1	26912.2	19923.7	18174.5	23075.3	22505.4	33340.1	21778.3	32301.3	32368.3	29974.2	28010.9	29805.7	18290.8	27813.7	20182.8	16270.1	18607.5	15635.1	12839.2	13803.6	19360.7	34434.3	36239.4	35653.1	10428.4	38112.6	7350.35	59652	26576.9	-271707	-15766.8	210437	266707	-213862	155163	2989.18	34256.3	11479.9	-14056.3	42600.8	55042.4	44987.7	13008.7	42030.7	120735	-53597.3	10608.7
	2	26980.8	32160.1	22769.8	24065.2	26748.8	28364.3	36227.6	30891.6	35552.2	34780.7	34536.1	34548.9	27204.6	19390.9	28029.6	17881.3	14099.5	17094.3	43217.9	47695.6	42493.8	59192.9	70816.3	70318.6	74577.3	37560.1	54516.7	36798.7	96600.4	57827	261314	260900	365956	171143	234408	201437	79991	106759	79008.2	64726.9	121787	147268	322030	230067	478698	446023	321500	286103
	4	29339.7	34951.4	25486	27272.3	30104.5	32658.1	36495.9	31803.4	37435.3	36359.8	36618.7	37601.8	23796.3	17931.8	25854.7	17560.2	14746.8	15675.3	53526.9	56007.8	51900.2	72038.8	92091.6	84434.5	82764.9	45682.9	62910.6	55481.6	102739	74892.2	235059	266090	359499	129113	201833	168514	108777	142129	103615	93724.1	175183	165596	541072	435169	618755	598863	418354	459830
	6	31201.2	37210.6	27491.6	30502.7	33610.4	34408.6	36332.9	33047.6	40359.9	37857.4	38611.1	40571.6	24516.1	18565.3	28054	18862.2	16643.2	16388.5	62305.7	63274.6	58610.6	84981.4	102405	86255	96496.2	57425.7	83769.4	70685.1	119504	87575.9	220678	271739	353436	106599	169307	142473	154415	181922	160066	138527	190679	213941	549597	528684	627651	573889	434309	474291
	hours	HepG2 only																		T cell 10:1																		LGR5(scFv)-CAR T 10:1
	0	9927.22	8309.38	13054.7	15941.6	10905.3														93177	28368.3	-11061.5	-31037.4	-23376.9	-1359.7	23016.9	40187.4	273.62	-317.15	20869.1	-4226.59							-324203	56381.1	-243552	263695	128640	173748	-33194.6	69925	37448.5	18313.5	-7288.44	-5400.44
	1	15744.7	15334.5	15417.1	17974.5	13210.3	12429.3	19287.7	14439											154623	160105	200307	163109	237409	129778	39876	47604.4	6639.44	3090.16	27530.6	8526.88	3165.91	7101.35	-6374.55	37636.8	18650.1	32132.2	153249	239795	201403	391822	281271	388434	-1972.34	107286	43763.5	65769.9	38393.4	37415.6
	2	15068.2	15083.5	17370.9	19532.2	14579.3	14712.8	20870.8	14103.2											161999	180867	227482	172164	284468	155744	47244.7	57660.2	10697.8	7202.12	28199.8	10528.2	5487.11	9301.44	-7347.43	40818.4	21610.8	36588.5	229801	369451	278729	478503	399266	536096	9633.26	129160	58017.6	79686.9	46374.4	50156.2
	3	14795.7	15561.3	19520.8	21180.3	16472.9	14851.8	23062.7	14070.9											178553	193494	235673	186787	313264	166262	54597	59138.8	12234.2	14028.4	31876.3	16834.6	6139.2	11175.7	-6918.89	41823.5	28211.7	41367.6	273461	419487	329500	533286	465641	610295	13370	148194	74664.1	81674.9	42301.1	43970.9
	4	14512.7	15608.6	19124	22676.8	17286.1	15582.5	24124.3	14969.6											187362	202387	245609	192316	329223	169578	55384.6	64335.6	16794	17401.6	32124.5	18395	9223.68	14890.4	-4916.04	46021.8	30227	45591	309583	474294	368884	572340	508441	693553	24948.9	157352	76782.8	93955.9	46770.8	49506
	5	13679.2	15956.6	20417	22913.6	18455.6	15631.8	23635.3	15059.8											187238	209211	253713	200519	339879	172278	53890.7	66381.8	18734.4	17544.4	35924.2	10908.9	8921.14	17164	-2220.21	43799.4	28132.9	44395.6	345644	527835	418139	617800	537802	734243	39424.2	166258	103867	110970	64529	84556.6
	6	13446.2	15816.2	21183.2	25109.8	19501.5	15655	23040	15134.5											184716	210890	252765	202760	303843	179430	52940.7	64929.3	20590.9	16559.8	37519.4	10809.2	7967.63	17666.6	-2825.32	43069.6	29008.9	43116.6	356171	528729	437274	637110	548886	725818	46000.7	181600	117754	129420	66788.2	67864.1
	hours	LoVo only																		T cell 10:1																		LGR5(scFv)-CAR T 10:1
	0	10100.8	11911.2	17523.7	23575.3	16392.5														-22525.2	16358	-16577.2	-75300.5	118287	45793.7	26504.7	31960.5	5302.43	13330.5	37037.5	847.63							-196952	205861	6557.75	110524	39807.3	-99763	22191.6	52980.7	-841.123	1864.08	52543.5	-13755.5
	1	35487.7	25238.5	17217.7	22252.5	16935.2	5685.64	7035.34	4510.18											120427	42013.8	21770.7	117682	180024	101779	37867.4	36655.4	23488.3	18553.3	53121.5	16633.5	17978	4989.54	-5233.79	20081.1	11452.2	-14804.8	309172	367151	153328	195517	193994	42663.7	60213.4	90335.9	15109	42060.7	106225	41027.3
	2	33841.7	24784.7	18453.6	21445.4	17570.6	5930.61	7491.09	5099.2											126552	61680.6	32453.1	135798	213002	136461	42819.9	36589.7	25317.1	22068.2	60088.1	25383	20505.5	9610.69	4507.46	22499.3	14620.9	-5071.47	452527	457010	250003	304576	290937	120705	66481.2	77145.8	38449.9	58104.8	129464	64042.7
	3	33222.5	24098.2	17860.4	22237.1	16934.9	5988.96	7444.57	5439.02											140470	64089.3	36101.6	142288	242801	139538	43199.9	36544.5	25534.4	24495	63702.6	31917.8	22339.9	13810	11218.5	22789.8	17447	-838.932	485459	530083	300306	359314	352963	180339	73514.9	76307.4	54659.9	67055.5	149376	75691.5
	4	32965.9	24992.5	17903.7	24510.4	16784.4	6569.19	7866.85	5999.91											148718	62798.5	34352.3	146030	256232	152882	45229.1	39049.3	24749.4	26849.3	65250.2	35533.9	26327.5	16604	13830.9	22297.5	18629.6	4698.44	513287	556572	323585	401851	371747	216057	85322.7	83363.8	59857	65728	164257	80478.8
	5	33288.3	24918.3	17600.7	24807.5	17122.8	6786.28	8207.94	5753.31											152617	60176.8	41833.6	140679	260117	161813	44154.2	36947	26026	26393.2	65361.1	39725.2	24125.3	16940	14750.5	21732.3	15698.5	9606.95	526150	582898	333039	414506	377779	263000	84389.4	85862	63861	63303.6	160972	87769.3
	6	32459.7	24465.7	16886	25415.3	17452.5	7289.49	8589.88	6144.67											147862	55567.9	42579.8	145006	258286	159601	44964.7	35379.4	24428.3	29072.5	64376.9	42927.6	22731.2	15941.7	14792.9	19580.5	15431.6	10231.9	544715	597420	341186	422835	397127	271700	75578.4	79206.5	68296.2	62600.6	148244	93051.4
[truncated: 6 more columns]

## Sheet: Figure 7C
Figure 7C
			PBS								T-cells								LGR5(scFv)-CAR T
	d3	0	1420000	1530000	890000	1230000	1320000	4320000			967000	1480000	2380000	1480000	1840000	2470000			963000	1280000	1620000	1200000	786000	1810000	1330000	2540000
	d4	1	1620000	1560000	998000	2180000	1590000	3450000			1600000	1290000	2910000	2310000	3570000	4090000			1300000	2030000	2850000	1500000	793000	3900000	2370000	2730000
		2
		3
	d7	4	10100000	11500000	6270000	17600000	9960000	23200000			10400000	9970000	35300000	18500000	23200000	30600000			7500000	8410000	12600000	11800000	1740000	14200000	10300000	18600000
		5
		6
	d10	7	267000000	297000000	118000000	412000000	168000000	362000000			197000000	214000000	363000000	243000000	315000000	760000000			56000000	84500000	107000000	19400000	7930000	105000000	66800000	264000000
	d11	8	330000000	863000000	319000000	406000000	448000000	341000000				502000000	175000000	496000000	561000000	2690000000			125000000	165000000	266000000	95100000	19400000	143000000	171000000	432000000

## Sheet: Figure 7E
Figure 7E
	PBS	T cell	LGR5(scFv)CAR-T
	389351	480320	64643.5
	338515	291913	50756.4
	234827	592529	140760
			31975.5
			6888.66
