# Supplementary material for: Novel immunotherapeutics against LGR5 to target multiple cancer types
Source: EMBO Mol Med. 2024 Aug 21;16(9):2233–61. doi: 10.1038/s44321-024-00121-2 (PMC11393416; doi:10.1038/s44321-024-00121-2)
Supplement: Supplementary file 10 — Source Data for EV figure [file 44321_2024_121_MOESM10_ESM.zip]

Archive with 8 entries (8 files):
- EMM_2024_19476_source_data_Figure_EV1.zip
- __MACOSX/._EMM_2024_19476_source_data_Figure_EV1.zip
- EMM_2024_19476_source_data_Figure_EV2.zip
- __MACOSX/._EMM_2024_19476_source_data_Figure_EV2.zip
- EMM_2024_19476_source_data_Figure_EV3.zip
- __MACOSX/._EMM_2024_19476_source_data_Figure_EV3.zip
- EMM_2024_19476_source_data_Figure_EV4.zip
- __MACOSX/._EMM_2024_19476_source_data_Figure_EV4.zip
